# Supplementary material for: Cloning and Functional Characterization of Dog OCT1 and OCT2: Another Step in Exploring Species Differences in Organic Cation Transporters
Source: Int J Mol Sci. 2022 May 4;23(9):5100. doi: 10.3390/ijms23095100 (PMC9102066; doi:10.3390/ijms23095100)
Supplement: Supplementary file 1 [file ijms-23-05100-s001.zip]

Archive with 1 entries (1 files):
- ijms-1678927-supplementary.pdf
